# Supplementary material for: Domain adaptation for segmentation of critical structures for prostate cancer therapy
Source: Sci Rep. 2021 Jun 1;11:11480. doi: 10.1038/s41598-021-90294-4 (PMC8169882; doi:10.1038/s41598-021-90294-4)
Supplement: Supplementary file 1 — Supplementary Information. [file 41598_2021_90294_MOESM1_ESM.zip]

Archive with 30 entries (27 files):
- Segmentations Target Data/Segmentations Prostate-3T/
- Segmentations Target Data/Segmentations Prostate-3T/test/
- Segmentations Target Data/Segmentations Prostate-3T/test/case112_label.nrrd
- Segmentations Target Data/Segmentations Prostate-3T/test/case114_label.nrrd
- Segmentations Target Data/Segmentations Prostate-3T/test/case115_label.nrrd
- Segmentations Target Data/Segmentations Prostate-3T/test/case146_label.nrrd
- Segmentations Target Data/Segmentations Prostate-3T/test/case147_label.nrrd
- Segmentations Target Data/Segmentations Prostate-3T/test/case147-label.nrrd
- Segmentations Target Data/Segmentations Prostate-3T/test/case148_label.nrrd
- Segmentations Target Data/Segmentations Prostate-3T/test/case153_label.nrrd
- Segmentations Target Data/Segmentations Prostate-3T/test/case301_label.nrrd
- Segmentations Target Data/Segmentations Prostate-3T/test/case303_label.nrrd
- Segmentations Target Data/Segmentations Prostate-3T/test/case304_label.nrrd
- Segmentations Target Data/Segmentations Prostate-3T/train/
- Segmentations Target Data/Segmentations Prostate-3T/train/case106_label.nrrd
- Segmentations Target Data/Segmentations Prostate-3T/train/case113_label.nrrd
- Segmentations Target Data/Segmentations Prostate-3T/train/case116_label.nrrd
- Segmentations Target Data/Segmentations Prostate-3T/train/case133_label.nrrd
- Segmentations Target Data/Segmentations Prostate-3T/train/case136_label.nrrd
- Segmentations Target Data/Segmentations Prostate-3T/train/case137_label.nrrd
- Segmentations Target Data/Segmentations Prostate-3T/train/case139_label.nrrd
- Segmentations Target Data/Segmentations Prostate-3T/train/case141_label.nrrd
- Segmentations Target Data/Segmentations Prostate-3T/train/case142_label.nrrd
- Segmentations Target Data/Segmentations Prostate-3T/train/case144_label.nrrd
- Segmentations Target Data/Segmentations Prostate-3T/train/case152_label.nrrd
- Segmentations Target Data/Segmentations Prostate-3T/train/case202_label.nrrd
- Segmentations Target Data/Segmentations Prostate-3T/train/case204_label.nrrd
- Segmentations Target Data/Segmentations Prostate-3T/train/case302_label.nrrd
- Segmentations Target Data/Segmentations Prostate-3T/train/case305_label.nrrd
- Segmentations Target Data/supplemental data info.pdf
